# Supplementary material for: A Newly Developed Chemically Defined Serum-Free Medium Suitable for Human Primary Keratinocyte Culture and Tissue Engineering Applications
Source: Int J Mol Sci. 2023 Jan 17;24(3):1821. doi: 10.3390/ijms24031821 (PMC9915451; doi:10.3390/ijms24031821)
Supplement: Supplementary file 1 [file ijms-24-01821-s001.zip]

Archive with 1 entries (1 files):
- ijms-2102492-supplementary.pdf
